# Supplementary material for: SARS-CoV-2 and Streptococcus pneumoniae colonization and disease: an observational study in adults
Source: Front Cell Infect Microbiol. 2025 Jul 18;15:1624521. doi: 10.3389/fcimb.2025.1624521 (PMC12313665; doi:10.3389/fcimb.2025.1624521)
Supplement: Supplementary file 2 [file Table2.xlsx]

## Sheet: Table S1-WGS methods
	Supplementary Table S1. Summarized methodology and associated bibliography.
	PROGRAM	VERSION	STEP	REFERENCE	PARAMETERS	WEB	PAPER
	BACTOPIA	3.0.0	Complete analysis of bacterial genomes		Default	https://bactopia.github.io/latest/	1
	BACTOPIA GATHER MODULE		Get all the samples into a single place		Default
	art	2.5.8	For simulating error-free reads for an input assembly		Default	https://www.niehs.nih.gov/research/resources/software/biostatistics/art	2
	fastq-scan	1.0.1	Reads a FASTQ from STDIN and outputs summary statistics		Default	https://github.com/rpetit3/fastq-scan
	BACTOPIA QC MODULE		Quality control on Illumina reads		Default
	fastp	0.23.4	A tool designed to provide fast all-in-one preprocessing for FastQ files		Default	https://github.com/OpenGene/fastp	3
	fastqc	0.12.1	A quality control tool for high throughput sequence data		Default	https://www.bioinformatics.babraham.ac.uk/projects/fastqc/
	lighter	1.1.2	A tool for correcting sequencing errors in Illumina reads		Default	https://github.com/mourisl/Lighter	4
	BACTOPIA ASSEMBLER MODULE		Assembly of Illumina reads		Default
	any2fasta	0.4.2	Convert various sequence formats to FASTA		Default	https://github.com/tseemann/any2fasta
	assembly-scan	1.0.0	Summary statistics of an input assembly		Default	https://github.com/rpetit3/assembly-scan
	bwa	0.7.17-r1188	Mapping DNA sequences against a large reference genome		Default	https://github.com/lh3/bwa/	5
	flash	1.2.11	Merge paired-end reads		Default	https://ccb.jhu.edu/software/FLASH/	6
	megahit	1.2.9	Ultra-fast and memory-efficient NGS assembler		Default	https://github.com/voutcn/megahit	7
	samclip	0.4.0	Filter SAM file for soft and hard clipped alignments		Default	https://github.com/tseemann/samclip
	samtools	'1.18'	Interacting with high-throughput sequencing data		Default	https://github.com/samtools/samtools	8
	shovill	1.1.0	Assemble bacterial isolate genomes from Illumina paired-end reads		Default	https://github.com/tseemann/shovill
	skesa	2.5.1	Strategic k-mer extension for scrupulous assemblies		Default	https://github.com/ncbi/SKESA	9
	spades	3.15.5	Assembly and analysis of sequencing data		Default	https://github.com/ablab/spades	10
	velvet	1.2.10	Algorithms for de novo short read assembly		Default	https://github.com/dzerbino/velvet	11
	BACTOPIA SKETCHER MODULE		Create a sketch of the contigs, and query databases		Default
	mash	'2.3'	Fast genome and metagenome distance estimation		Default	https://github.com/marbl/Mash	12
	sourmash	4.8.8	Quickly search, compare, and analyze genomic and metagenomic data sets		Default	https://github.com/sourmash-bio/sourmash	13
	BACTOPIA PROKKA		Annotate the contigs		Default
	prokka	1.14.6	Rapid prokaryotic genome annotation		Default	https://github.com/tseemann/prokka	14
	BACTOPIA AMRFINDERPLUS		Determine the antibiotic resistance of the contigs and proteins		Default
	amrfinderplus	3.11.18	Find acquired antimicrobial resistance genes		Default	https://github.com/ncbi/amr	15
	amrfinderplus-database	2023-08-08.2			Default
	BACTOPIA MLST		Determine the sequence type of the contigs		Default
	mlst	2.23.0	Scan contig files against traditional PubMLST typing schemes		Default	https://github.com/tseemann/mlst
	mlst-database	2.23.0-20230907			Default	https://pubmlst.org/	16
	BACTOPIA ABRICATE		Mass screening of contigs for antimicrobial resistance or virulence genes
	abricate	1.0.1	Mass screening of contigs for antimicrobial resistance or virulence genes		Identity >80% Coverage >90%	https://github.com/tseemann/abricate
	virulence factor database		Virulence factors of bacterial pathogens			https://www.mgc.ac.cn/VFs/	17
	BACTOPIA SNIPPY IQTREE MODULE		Phylogenetic Analysis		Default
	snippy	4.6.0	Rapid haploid variant calling and core genome alignment	NC_012891	Default	https://github.com/tseemann/snippy
	snp-dists	0.8.2	Convert a FASTA alignment to SNP distance matrix		Default	https://github.com/tseemann/snp-dists
	iqtree	2.2.2.7	Efficient and versatile phylogenomic software by maximum likelihood	NC_012891	GTR + F + G4 model 1000 UFBoot replicates	https://github.com/Cibiv/IQ-TREE	18
	iTol	online	Tool for the management, display, annotation and manipulation of phylogenetic and other trees			https://itol.embl.de/	19
	Geneious	R9	Molecular biology and sequence analysis tools	NC_019042	Identity >80% Coverage >90%	https://www.geneious.com/updates/geneious-prime-r9-1
			Quinolones: ParC, ParE, GyrA | Cotrimoxazole: DHFR	NC_019042
1	Petit III RA, Read TD Bactopia - a flexible pipeline for complete analysis of bacterial genomes. mSystems 5 (2020)
2	Huang W, Li L, Myers JR, Marth GT ART: a next-generation sequencing read simulator. Bioinformatics 28, 593–594 (2012)
3	Chen S, Zhou Y, Chen Y, and Gu J fastp: an ultra-fast all-in-one FASTQ preprocessor. Bioinformatics, 34(17), i884–i890. (2018)
4	Song L, Florea L, Langmead B Lighter: Fast and Memory-efficient Sequencing Error Correction without Counting. Genome Biol. 15(11):509 (2014)
5	Li H Aligning sequence reads, clone sequences and assembly contigs with BWA-MEM. arXiv [q-bio.GN] (2013)
6	Magoč T, Salzberg SL FLASH: fast length adjustment of short reads to improve genome assemblies. Bioinformatics 27.21 2957-2963 (2011)
7	Li D, Liu C-M, Luo R, Sadakane K, Lam T-W MEGAHIT: an ultra-fast single-node solution for large and complex metagenomics assembly via succinct de Bruijn graph. Bioinformatics 31.10 1674-1676 (2015)
8	Li H, Handsaker B, Wysoker A, Fennell T, Ruan J, Homer N, Marth G, Abecasis G, Durbin R The Sequence Alignment/Map format and SAMtools. Bioinformatics 25, 2078–2079 (2009)
9	Souvorov A, Agarwala R, Lipman DJ SKESA: strategic k-mer extension for scrupulous assemblies. Genome Biology 19:153 (2018)
10	Bankevich A, Nurk S, Antipov D, Gurevich AA, Dvorkin M, Kulikov AS, Lesin VM, Nikolenko SI, Pham S, Prjibelski AD, Pyshkin AV, Sirotkin AV, Vyahhi N, Tesler G, Alekseyev MA, Pevzner PA SPAdes: a new genome assembly algorithm and its applications to single-cell sequencing. Journal of computational biology 19.5 455-477 (2012)
11	Zerbino DR, Birney E Velvet: algorithms for de novo short read assembly using de Bruijn graphs. Genome research 18.5 821-829 (2008)
12	Ondov BD, Starrett GJ, Sappington A, Kostic A, Koren S, Buck CB, Phillippy AM Mash Screen: high-throughput sequence containment estimation for genome discovery Genome Biol 20, 232 (2019)
13	Brown CT, Irber L sourmash: a library for MinHash sketching of DNA. JOSS 1, 27 (2016)
14	Seemann T Prokka: rapid prokaryotic genome annotation Bioinformatics 30, 2068–2069 (2014)
15	Feldgarden M, Brover V, Haft DH, Prasad AB, Slotta DJ, Tolstoy I, Tyson GH, Zhao S, Hsu C-H, McDermott PF, Tadesse DA, Morales C, Simmons M, Tillman G, Wasilenko J, Folster JP, Klimke W Validating the NCBI AMRFinder Tool and Resistance Gene Database Using Antimicrobial Resistance Genotype-Phenotype Correlations in a Collection of NARMS Isolates. Antimicrob. Agents Chemother. (2019)
16	Jolley KA, Bray JE, Maiden MCJ Open-access bacterial population genomics: BIGSdb software, the PubMLST.org website and their applications. Wellcome Open Res 3, 124 (2018)
17	Chen L, Zheng D, Liu B, Yang J, Jin Q VFDB 2016: hierarchical and refined dataset for big data analysis--10 years on. Nucleic Acids Res. 44, D694–7 (2016)
18	Nguyen L-T, Schmidt HA, von Haeseler A, Minh BQ IQ-TREE: A fast and effective stochastic algorithm for estimating maximum likelihood phylogenies. Mol. Biol. Evol. 32:268-274 (2015)
19	Letunic I, Bork P. Interactive Tree of Life (iTOL) v6: recent updates to the phylogenetic tree display and annotation tool. Nucleic Acids Res.

## Sheet: TableS2 - metadata
	Supplementary Table S2. Metadata of sequenced genomes.
	ID	Illumina Accession	Sex	Age	Year	Disease	Source	Serotype	GPSC	MLST in silico	aroE	gdh	gki	recP	spi	xpt	ddl	PEN	CTX	PBP1A	STMK370	SRNVP428	TSQF574	PBP2B	SSNT443	A592	G597	N606	L609	A619	D625	Q628	T630	S640	D641	PBP2X	STMK337	I371	R384	LKSGT546	LEV	parC	parE	gyrA	ERY	erm(B)	mef(A)	TET	tet(M)
	HUB-SP036785	ERR14057045	Male	59	2022	Invasive	Blood	16F	46	7006	1	5	27	20	1	1	476	≤0.06	≤0.5	0	.	.	.	6	.	.	.	.	.	.	.	.	.	.	.	2	.	.	.	.	<2				>0.25	+		>1	+
	HUB-SP14308	ERR14057046	Male	77	2020	Non-invasive	Sputum	35F	36	1635	10	7	4	19	10	40	27	≤0.06	≤0.5	0	.	.	.	0	.	.	.	.	.	.	.	.	.	.	.	3	.	.	.	.	<2				≤0.25			≤1
	HUB-SP14318	ERR14057047	Male	69	2020	Non-invasive	Sputum	11A	6	6521	8	11	10	1	6	8	90	2	≤0.5	15	A	T	NTGY	76	A	S	P	D	T	G	G	E	N	T	E	992	A	T	G	V	<2				≤0.25			≤1
	HUB-SP14324	ERR14057048	Male	62	2020	Non-invasive	Sputum	11A	6	6521	8	11	10	1	6	8	90	1	≤0.5	15	A	T	NTGY	76	A	S	P	D	T	G	G	E	N	T	E	992	A	T	G	V	<2				≤0.25			≤1
	HUB-SP14328	ERR14057049	Male	84	2020	Non-invasive	Sputum	23A	7	2829	1	8	4	9	6	4	6	≤0.06	≤0.5	2	.	.	.	0	.	.	.	.	.	.	.	.	.	.	.	6	.	.	.	.	<2				≤0.25			≤1
	HUB-SP14369	ERR13347965	Female	66	2020	Invasive	Blood	11A	6	6521	8	11	10	1	6	8	90	2	1	15	A	T	NTGY	76	A	S	P	D	T	G	G	E	N	T	E	992	A	T	G	V	<2				≤0.25			≤1
	HUB-SP14455	ERR14057050	Male	51	2020	Non-invasive	Sputum	13	323	574	2	1	1	1	6	31	14	≤0.06	≤0.5	11	.	.	.	53	A	.	.	.	.	.	G	E	N	.	.	77	A	.	G	.	<2				≤0.25			≤1
	HUB-SP14461	ERR14057051	Male	55	2020	Non-invasive	Bronchial Aspirate (BAS)	3	12	180	7	15	2	10	6	1	22	≤0.06	≤0.5	2	.	.	.	0	.	.	.	.	.	.	.	.	.	.	.	2	.	.	.	.	<2				≤0.25			≤1
	HUB-SP14488	ERR13347970	Male	81	2020	Invasive	Pleural empyema	06C	47	4310	32	28	1	1	15	1	14	0.12	≤0.5	2	.	.	.	53	A	.	.	.	.	.	G	E	N	.	.	77	A	.	G	.	<2				>0.25	+		>1	+
	HUB-SP14492	ERR14057052	Male	78	2020	Non-invasive	Sputum	23A	7	992	8	5	9	9	6	4	6	≤0.06	≤0.5	2	.	.	.	0	.	.	.	.	.	.	.	.	.	.	.	6	.	.	.	.	<2				≤0.25			≤1
	HUB-SP14494	ERR14057053	Male	77	2020	Non-invasive	Bronchial Aspirate (BAS)	23A	7	42	1	8	9	9	6	4	6	≤0.06	≤0.5	2	.	.	.	0	.	.	.	.	.	.	.	.	.	.	.	6	.	.	.	.	<2				>0.25	+		>1	+
	HUB-SP14521	ERR13347973	Male	63	2021	Invasive	Blood	8	3	53	2	5	1	11	16	3	14	≤0.06	≤0.5	3	.	.	.	6	.	.	.	.	.	.	.	.	.	.	.	NEW	.	.	.	.	<2				≤0.25			≤1
	HUB-SP14561	ERR14057054	Male	56	2021	Invasive	Blood	34	576	1046	15	5	2	1	9	1	18	≤0.06	≤0.5	1	.	.	.	0	.	.	.	.	.	.	.	.	.	.	.	2	.	.	.	.	<2				≤0.25			≤1
	HUB-SP14629	ERR14057055	Male	39	2021	Non-invasive	Sputum	18C	61	11346	10	16	54	10	15	1	31	≤0.06	≤0.5	0	.	.	.	4	.	.	E	.	.	.	.	.	.	.	.	0	.	.	.	.	>2		D435N	S81F	≤0.25			>1	+
	HUB-SP14672	ERR14057056	Female	51	2021	Non-invasive	Sputum	23B	7	8959	1	4	388	2	6	4	14	≤0.06	≤0.5	0	.	.	.	53	A	.	.	.	.	.	G	E	N	.	.	77	A	.	G	.	<2				≤0.25			≤1
	HUB-SP14685	ERR14057057	Female	45	2021	Non-invasive	Sputum	06C	47	386	32	28	1	1	15	52	14	0.12	≤0.5	2	.	.	.	53	A	.	.	.	.	.	G	E	N	.	.	77	A	.	G	.	>2	S79Y		S81F	>0.25	+		>1	+
	HUB-SP14690	ERR14057058	Male	40	2021	Non-invasive	Sputum	3	12	180	7	15	2	10	6	1	22	≤0.06	≤0.5	2	.	.	.	0	.	.	.	.	.	.	.	.	.	.	.	2	.	.	.	.	<2				≤0.25			≤1
	HUB-SP14699	ERR14057059	Male	60	2021	Non-invasive	Bronchial Aspirate (BAS)	20	43	15084	93	17	1	16	6	1	17	≤0.06	≤0.5	0	.	.	.	4	.	.	E	.	.	.	.	.	.	.	.	0	.	.	.	.	<2				>0.25	+		>1	+
	HUB-SP14704	ERR14057060	Male	45	2021	Non-invasive	Sputum	23A	7	42	1	8	9	9	6	4	6	≤0.06	≤0.5	2	.	.	.	0	.	.	.	.	.	.	.	.	.	.	.	1029	.	.	.	.	<2				≤0.25			≤1
	HUB-SP14710	ERR14057061	Male	76	2021	Non-invasive	Sputum	23A	5	2670	7	43	53	6	25	6	8	≤0.06	≤0.5	0	.	.	.	1	A	S	A	.	S	.	G	E	N	.	.	1	.	.	G	.	<2				≤0.25			≤1
	HUB-SP14717	ERR14057062	Male	57	2021	Non-invasive	Sputum	3	83	1220	26	1	15	14	9	16	19	≤0.06	≤0.5	62	.	.	.	0	.	.	.	.	.	.	.	.	.	.	.	0	.	.	.	.	<2				≤0.25			≤1
	HUB-SP14726	ERR14057063	Male	89	2021	Non-invasive	Sputum	11A	6	156	7	11	10	1	6	8	1	0.25	≤0.5	7	.	T	NTGY	12	A	.	.	.	.	.	.	.	.	.	.	171	P	.	.	.	<2				≤0.25			≤1
	HUB-SP14854	ERR14057064	Male	65	2022	Non-invasive	Bronchial Aspirate (BAS)	28A	365	225	10	32	6	24	33	28	18	≤0.06	≤0.5	2	.	.	.	0	.	.	.	.	.	.	.	.	.	.	.	2	.	.	.	.	<2				≤0.25			≤1
	HUB-SP14863	ERR14057065	Female	73	2022	Non-invasive	Bronchial Aspirate (BAS)	34	576	1046	15	5	2	1	9	1	18	≤0.06	≤0.5	1	.	.	.	0	.	.	.	.	.	.	.	.	.	.	.	2	.	.	.	.	<2				≤0.25			≤1
	HUB-SP14867	ERR14057066	Male	64	2022	Non-invasive	Sputum	06C	47	386	32	28	1	1	15	52	14	1	≤0.5	2	.	.	.	53	A	.	.	.	.	.	G	E	N	.	.	77	A	.	G	.	<2				>0.25	+		>1	+
	HUB-SP14868	ERR14057067	Male	74	2022	Non-invasive	Sputum	3	12	180	7	15	2	10	6	1	22	≤0.06	≤0.5	2	.	.	.	0	.	.	.	.	.	.	.	.	.	.	.	2	.	.	.	.	<2				≤0.25			≤1
	HUB-SP14869	ERR14057068	Male	73	2022	Non-invasive	Ear exudate or pus	11A	6	6521	8	11	10	1	6	8	90	2	≤0.5	15	A	T	NTGY	76	A	S	P	D	T	G	G	E	N	T	E	992	A	T	G	V	<2				≤0.25			≤1
	HUB-SP14874	ERR14057069	Male	61	2022	Non-invasive	Sputum	35F	36	446	5	7	4	19	10	40	27	≤0.06	≤0.5	0	.	.	.	0	.	.	.	.	.	.	.	.	.	.	.	180	.	.	.	.	<2				≤0.25			≤1
	HUB-SP14970	ERR14057070	Male	86	2022	Non-invasive	Sputum	11A	6	6521	8	11	10	1	6	8	90	2	1	15	A	T	NTGY	76	A	S	P	D	T	G	G	E	N	T	E	992	A	T	G	V	<2				≤0.25			≤1
	HUB-SP14975	ERR14057071	Male	78	2022	Non-invasive	Sputum	11A	6	6521	8	11	10	1	6	8	90	1	≤0.5	15	A	T	NTGY	76	A	S	P	D	T	G	G	E	N	T	E	992	A	T	G	V	<2				≤0.25			≤1
	HUB-SP14994	ERR14057072	Male	81	2022	Non-invasive	Sputum	3	12	180	7	15	2	10	6	1	22	≤0.06	≤0.5	2	.	.	.	3	.	.	.	.	.	.	.	.	.	Y	.	2	.	.	.	.	<2				≤0.25			≤1
	HUB-SP15004	ERR14057073	Female	73	2022	Non-invasive	Sputum	15C	11	1262	7	41	2	6	10	26	1	≤0.06	≤0.5	2	.	.	.	0	.	.	.	.	.	.	.	.	.	.	.	2	.	.	.	.	<2				≤0.25			≤1
	HUB-SP15016	ERR14057074	Female	95	2022	Non-invasive	Sputum	17F	49	-	7	5	1	~1	6	31	14	≤0.06	≤0.5	2	.	.	.	0	.	.	.	.	.	.	.	.	.	.	.	0	.	.	.	.	<2				≤0.25			≤1
	HUB-SP15036	ERR14057075	Male	72	2022	Non-invasive	Sputum	11A	6	6521	8	11	10	1	6	8	90	1	≤0.5	15	A	T	NTGY	76	A	S	P	D	T	G	G	E	N	T	E	992	A	T	G	V	<2				≤0.25			≤1
	HUB-SP15045	ERR14057076	Male	50	2022	Invasive	Blood	15A	101	11791	7	8	8	17	10	6	14	≤0.06	≤0.5	0	.	.	.	0	.	.	.	.	.	.	.	.	.	.	.	0	.	.	.	.	<2				>0.25	+		>1	+
	HUB-SP15078	ERR14057077	Male	69	2022	Non-invasive	Bronchial Aspirate (BAS)	3	83	1220	26	1	15	14	9	16	19	≤0.06	≤0.5	62	.	.	.	0	.	.	.	.	.	.	.	.	.	.	.	0	.	.	.	.	>2	S79Y			>0.25	+		≤1
	HUB-SP15135	ERR14057078	Female	86	2022	Non-invasive	Sputum	35B	59	558	18	12	4	44	14	77	97	0.5	≤0.5	4	S	.	NTGY	7	A	.	.	.	.	.	G	E	N	.	.	7	A	T	G	V	<2				≤0.25			≤1
	HUB-SP15149	ERR14057079	Male	85	2022	Non-invasive	Sputum	3	12	180	7	15	2	10	6	1	22	≤0.06	≤0.5	2	.	.	.	3	.	.	.	.	.	.	.	.	.	Y	.	2	.	.	.	.	<2				≤0.25			≤1
	HUB-SP15150	ERR14057080	Male	38	2022	Non-invasive	Sputum	3	12	180	7	15	2	10	6	1	22	≤0.06	≤0.5	2	.	.	.	3	.	.	.	.	.	.	.	.	.	Y	.	2	.	.	.	.	<2				≤0.25			≤1
	HUB-SP15153	ERR14057081	Male	78	2022	Non-invasive	Sputum	31	57	1766	1	5	29	1	46	14	18	≤0.06	≤0.5	12	.	.	.	0	.	.	.	.	.	.	.	.	.	.	.	MULTIPLE	.	.	.	.	<2				≤0.25			≤1
	HUB-SP15164	ERR14057082	Male	85	2022	Non-invasive	Sputum	3	83	1220	26	1	15	14	9	16	19	≤0.06	≤0.5	62	.	.	.	0	.	.	.	.	.	.	.	.	.	.	.	0	.	.	.	.	<2				≤0.25			≤1
	HUB-SP15184	ERR14057083	Male	82	2022	Non-invasive	Sputum	8	98	404	7	9	15	11	42	1	70	≤0.06	≤0.5	3	.	.	.	2	.	.	E	.	.	.	.	.	.	.	.	5	.	.	.	.	<2				≤0.25			≤1
	HUB-SP15218	ERR14057084	Female	63	2023	Invasive	Blood	06C	47	386	32	28	1	1	15	52	14	0.12	≤0.5	2	.	.	.	53	A	.	.	.	.	.	G	E	N	.	.	77	A	.	G	.	<2				>0.25	+		>1	+
	HUB-SP15279	ERR14057085	Male	91	2022	Invasive	Blood	3	83	1220	26	1	15	14	9	16	19	≤0.06	≤0.5	62	.	.	.	0	.	.	.	.	.	.	.	.	.	.	.	0	.	.	.	.	<2				≤0.25			≤1
	HUB-SP15283	ERR14057086	Male	76	2022	Invasive	Blood	14	6	156	7	11	10	1	6	8	1	2	≤0.5	45	A	T	NTGY	12	A	.	.	.	.	.	.	.	.	.	.	890	A	T	G	V	<2				≤0.25			≤1
	HUB-SP15332	ERR14057087	Male	70	2023	Invasive	Blood	19A	1	320	4	16	19	15	6	20	1	1	≤0.5	13	S	T	NTGY	11	A	S	P	D	T	G	G	E	N	T	E	16	A	T	G	V	<2				>0.25	+	+	>1	+
	HUB-SP15371	ERR14057088	Male	91	2023	Invasive	Blood	06C	935	8571	2	34	1	5	17	1	6	≤0.06	≤0.5	224	.	.	TSQY	296	A	.	.	.	.	.	.	.	.	.	.	242	.	.	.	.	<2				≤0.25			≤1
	HUB-SP15378	ERR14057089	Female	42	2023	Invasive	Blood	12F	26	3377	12	5	89	8	6	112	8	1	≤0.5	17	A	T	NTGY	NEW	A	S	A	.	S	.	G	E	N	.	.	20	A	T	G	V	<2				>0.25	+		>1	+
	HUB-SP15379	ERR14057090	Male	65	2023	Non-invasive	Tracheal Aspirate	19F	44	179	7	14	40	12	1	1	14	2	1	34	A	T	NTGY	32	A	.	.	.	A	.	G	E	N	.	.	43	A	T	G	V	<2				>0.25	+		>1	+
	HUB-SP15460	ERR14057091	Male	93	2023	Non-invasive	Sputum	11A	6	6521	8	11	10	1	6	8	90	2	≤0.5	15	A	T	NTGY	76	A	S	P	D	T	G	G	E	N	T	E	992	A	T	G	V	<2				≤0.25		+	≤1
	HUB-SP15465	ERR14057092	Male	82	2023	Non-invasive	Sputum	19F	44	51	7	14	4	12	1	1	6	≤0.06	≤0.5	23	.	.	.	4	.	.	E	.	.	.	.	.	.	.	.	139	.	.	G	.	>2	S79F			≤0.25			≤1
	HUB-SP15484	ERR14057093	Male	58	2023	Non-invasive	Sputum	10A	326	-	1	8	4	1	6	14	~596	0.12	≤0.5	23	.	.	.	NEW	A	S	A	.	A	.	G	E	N	.	.	NEW	.	.	G	.	<2				≤0.25			≤1
	HUB-SP15488	ERR14057094	Female	78	2023	Non-invasive	Sputum	19F	44	51	7	14	4	12	1	1	6	≤0.06	≤0.5	23	.	.	.	4	.	.	E	.	.	.	.	.	.	.	.	139	.	.	G	.	<2				≤0.25			≤1
	HUB-SP15555	ERR14057095	Male	83	2023	Non-invasive	Aqueous humor	10A	35	97	5	7	4	2	10	1	27	≤0.06	≤0.5	0	.	.	.	40	.	.	.	.	.	.	.	.	.	.	.	2	.	.	.	.	<2				>0.25	+		≤1
	HUB-SP15560	ERR14057096	Male	90	2023	Non-invasive	Sputum	38	38	393	10	43	41	18	13	49	6	≤0.06	≤0.5	2	.	.	.	4	.	.	E	.	.	.	.	.	.	.	.	0	.	.	.	.	<2				≤0.25			≤1
	HUB-SP15568	ERR14057097	Male	79	2023	Non-invasive	Sputum	12F	26	3377	12	5	89	8	6	112	8	2	≤0.5	17	A	T	NTGY	NEW	A	S	A	.	S	.	G	E	N	.	.	20	A	T	G	V	<2				>0.25	+		>1	+
	HUB-SP15578	ERR14057098	Female	67	2023	Invasive	Blood	22F	19	433	1	1	4	1	18	58	17	≤0.06	≤0.5	1	.	.	.	2	.	.	E	.	.	.	.	.	.	.	.	2	.	.	.	.	<2				≤0.25			≤1
[truncated: 5 more columns]

## Sheet: TableS3 - clinical data
	Supplementary Table S3. Characteristics of patients with pneumococcal infection.
	*SARS-Cov-2 vaccine not available (prior to Feb 2021), SARS-CoV-2 vaccine available (from Feb 2021)
		SARS-CoV-2 vaccine not available (n=11)		SARS-CoV-2 vaccine available (n=55)
		(number of episodes, %)		(number of episodes, %)
	Age (years), mean (*_SD)	68.55	10.9	67.86	15.9
	Female	1	9.1	10	21.7
	Underlying conditions
	Current smoking	0	0	10	21.7
	Former smoker	6	54.5	18	39.1
	Comorbidities
	Mean	2.5		2
	1 comorbidity	2	18.2	7	12.7
	2 combordities	2	18.2	24	43.6
	>2 comorbidities	6	54.5	15	27.3
	Clinical presentation
	Pneumonia	8	72.7	29	63
	Sepsis	2	18.2	11	23.9
	Respiratory failure	8	72.7	32	69.6
	Pleural effusion	2	18.2	0	0
	30-day mortality	3	27.3	3	6.5
	Clinical assessments
	Hospital admission	10	90.9	39	84.8
	ICU admission	5	45.5	7	15.2
	Mechanic ventilation	1	9.1	0	0
	Oxygen supplementation	8	72.7	29	63
	Systemic pneumococcal infection	3	27.3	10	21.7
	SARS-CoV-2 infection during hospitalization	2	18.2	4	8.7
	Treatment
	B-lactamic	8	72.7	32	69.6
	Quinolone	0	0	8	17.4
	Vaccination history
	SARS-CoV-2	0	0	33	71.7
	Influenza A	6	54.5	24	52.2
	PCV13	1	9.1	5	10.9
	PCV20	0	0	1	2.2
	PPV23	1	9.1	3	6.5
	Serotypes
	3	1	9.1	9	19.6
	11A	3	27.3	6	13
	6C	1	9.1	4	8.7
	23A	3	27.3	2	4.3
	19F	0	0	3	6.5
	8	1	9.1	1	2.2
	Others	2	18.2	21	45.7
	PCV13-vaccinated but affected by PCV-13 serotype	0	0	2	4.3

## Sheet: TableS4-recombination 12F
	Supplementary Table S4. Gene of recombination blocks (RB) and deletion block (DB).
	BLOCK	Name	Min (original sequence)	Max (original sequence)	locus_tag	product	protein_id
	RB1	ribonuclease J CDS	133923	135602	DQL12_RS00705	ribonuclease J	WP_000331983.1
	RB1	DNA-dependent RNA polymerase subunit epsilon CDS	135604	135837	DQL12_RS00710	DNA-dependent RNA polymerase subunit epsilon	WP_000639577.1
	RB1	hypothetical protein CDS	136117	136330	DQL12_RS12000	hypothetical protein
	RB1	cibB CDS	136653	136805	DQL12_RS00725	fratricide two-peptide bacteriocin subunit CibB	WP_000977347.1
	RB1	cibA CDS	136807	136992	DQL12_RS00730	fratricide two-peptide bacteriocin subunit CibA	WP_000180803.1
	RB1	tsaB CDS	137170	137853	DQL12_RS00735	tRNA (adenosine(37)-N6)-threonylcarbamoyltransferase complex dimerization subunit type 1 TsaB	WP_000865708.1
	RB1	rimI CDS	137850	138287	DQL12_RS00740	ribosomal protein S18-alanine N-acetyltransferase	WP_000569838.1
	RB1	tsaD CDS	138277	139287	DQL12_RS00745	tRNA (adenosine(37)-N6)-threonylcarbamoyltransferase complex transferase subunit TsaD	WP_000655054.1
	RB1	ISL3 family transposase CDS	139327	140633	DQL12_RS00750	ISL3 family transposase
	RB1	transposase CDS	140968	141259	DQL12_RS00755	transposase
	RB1	IS630 transposase-related protein CDS	141366	141659	DQL12_RS00760	IS630 transposase-related protein
	RB1	glycosyltransferase family 4 protein CDS	141902	142639	DQL12_RS12005	glycosyltransferase family 4 protein	WP_001810327.1
	RB1	glycosyltransferase family 4 protein CDS	142582	143106	DQL12_RS12010	glycosyltransferase family 4 protein	WP_000371189.1
	RB1	glycosyltransferase family 2 protein CDS	143099	143974	DQL12_RS00770	glycosyltransferase family 2 protein	WP_000375707.1
	RB1	ABC transporter ATP-binding protein CDS	144061	145677	DQL12_RS00775	ABC transporter ATP-binding protein	WP_000288029.1
	RB1	hypothetical protein CDS	145697	146476	DQL12_RS00780	hypothetical protein	WP_224758076.1
	RB1	hypothetical protein CDS	146505	146831	DQL12_RS00785	hypothetical protein	WP_000432158.1
	RB1	asparagine synthase-related protein CDS	146851	148044	DQL12_RS00795	asparagine synthase-related protein	WP_224758078.1
	RB1	PIG-L family deacetylase CDS	148056	148805	DQL12_RS00800	PIG-L family deacetylase	WP_000069854.1
	RB1	nucleotide sugar dehydrogenase CDS	148818	149990	DQL12_RS00805	nucleotide sugar dehydrogenase	WP_001017594.1
	RB1	XRE/MutR family transcriptional regulator CDS	150386	151249	DQL12_RS00810	XRE/MutR family transcriptional regulator	WP_050079649.1
	RB1	peptide pheromone VP1 CDS	151535	151732	DQL12_RS00815	peptide pheromone VP1	WP_000933470.1
	RB1	CPBP family intramembrane glutamic endopeptidase CDS	151800	152465	DQL12_RS00820	CPBP family intramembrane glutamic endopeptidase	WP_000720788.1
	RB1	MFS transporter CDS	152537	153763	DQL12_RS00825	MFS transporter	WP_061466214.1
	RB1	hypothetical protein CDS	154039	154326	DQL12_RS12015	hypothetical protein	WP_069137821.1
	RB1	AzlC family ABC transporter permease CDS	154397	155053	DQL12_RS00835	AzlC family ABC transporter permease	WP_050255473.1
	RB1	AzlD domain-containing protein CDS	155043	155366	DQL12_RS00840	AzlD domain-containing protein	WP_000253918.1
	RB1	amino acid ABC transporter substrate-binding protein CDS	155470	156300	DQL12_RS00845	amino acid ABC transporter substrate-binding protein	WP_000724951.1
	RB1	MetQ/NlpA family ABC transporter substrate-binding protein CDS	156454	157308	DQL12_RS00850	MetQ/NlpA family ABC transporter substrate-binding protein	WP_000694512.1
	RB1	M20/M25/M40 family metallo-hydrolase CDS	157408	158781	DQL12_RS00855	M20/M25/M40 family metallo-hydrolase	WP_000231787.1
	RB1	methionine ABC transporter ATP-binding protein CDS	158774	159835	DQL12_RS00860	methionine ABC transporter ATP-binding protein	WP_000085677.1
	RB1	methionine ABC transporter permease CDS	159837	160529	DQL12_RS00865	methionine ABC transporter permease	WP_000444642.1
	RB1	MptD family putative ECF transporter S component CDS	160559	161128	DQL12_RS00870	MptD family putative ECF transporter S component	WP_000748394.1
	RB1	YesL family protein CDS	161263	161877	DQL12_RS00875	YesL family protein	WP_000532354.1
	RB1	sensor histidine kinase CDS	161855	163525	DQL12_RS00880	sensor histidine kinase	WP_000800579.1
	RB1	response regulator transcription factor CDS	163537	164823	DQL12_RS00885	response regulator transcription factor	WP_001862617.1
	RB2	folylpolyglutamate synthase/dihydrofolate synthase family protein CDS	193405	194655	DQL12_RS01060	folylpolyglutamate synthase/dihydrofolate synthase family protein	WP_000464328.1
	RB2	SP 0198 family lipoprotein CDS	194739	195194	DQL12_RS01065	SP_0198 family lipoprotein	WP_050216678.1
	RB2	cls CDS	195340	196872	DQL12_RS01070	cardiolipin synthase	WP_000877334.1
	RB2	hypothetical protein CDS	197130	198668	DQL12_RS01080	hypothetical protein	WP_050216677.1
	RB2	nrdD CDS	198788	200995	DQL12_RS01085	anaerobic ribonucleoside-triphosphate reductase	WP_050255474.1
	RB2	hypothetical protein CDS	201007	201147	DQL12_RS01090	hypothetical protein	WP_000521619.1
	RB2	GNAT family N-acetyltransferase CDS	201191	201697	DQL12_RS01095	GNAT family N-acetyltransferase	WP_000423422.1
	RB2	nrdG CDS	201690	202280	DQL12_RS01100	anaerobic ribonucleoside-triphosphate reductase activating protein	WP_001064220.1
	RB3	extracellular solute-binding protein CDS	223598	224719	DQL12_RS01290	extracellular solute-binding protein
	RB3	glycyl-radical enzyme activating protein CDS	225306	226082	DQL12_RS01295	glycyl-radical enzyme activating protein	WP_000406170.1
	RB3	DeoR/GlpR family DNA-binding transcription regulator CDS	226204	226950	DQL12_RS01300	DeoR/GlpR family DNA-binding transcription regulator	WP_000824966.1
	RB3	sugar-binding transcriptional regulator CDS	226963	227943	DQL12_RS01305	sugar-binding transcriptional regulator	WP_001070840.1
	RB3	PTS lactose/cellobiose transporter subunit IIA CDS	228138	228458	DQL12_RS01310	PTS lactose/cellobiose transporter subunit IIA	WP_000425250.1
	RB3	PTS sugar transporter subunit IIB CDS	228504	228812	DQL12_RS01315	PTS sugar transporter subunit IIB	WP_000238716.1
	RB3	PTS sugar transporter subunit IIC CDS	228829	230127	DQL12_RS01320	PTS sugar transporter subunit IIC	WP_050255471.1
	RB3	glycyl radical protein CDS	230278	232716	DQL12_RS01325	glycyl radical protein	WP_000248305.1
	RB3	fructose-6-phosphate aldolase CDS	232735	233403	DQL12_RS01330	fructose-6-phosphate aldolase	WP_000395428.1
	RB4	PTS mannose/fructose/sorbose transporter subunitIIC CDS	269032	269835	DQL12_RS01480	PTS mannose/fructose/sorbose transporter subunitIIC	WP_000022715.1
	RB4	PTS sugar transporter subunit IIB CDS	269863	270852	DQL12_RS01485	PTS sugar transporter subunit IIB	WP_000022000.1
	RB4	adhP CDS	271086	272105	DQL12_RS01490	alcohol dehydrogenase AdhP	WP_000649163.1
	RB4	Cof-type HAD-IIB family hydrolase CDS	272444	273256	DQL12_RS01495	Cof-type HAD-IIB family hydrolase	WP_000162352.1
	RB4	NCS2 family permease CDS	273446	274864	DQL12_RS01500	NCS2 family permease	WP_050255466.1
	RB5	PTS sugar transporter subunit IIA CDS	302456	302884	DQL12_RS01675	PTS sugar transporter subunit IIA	WP_000706833.1
	RB5	glycoside hydrolase family 88 protein CDS	302896	304086	DQL12_RS01680	glycoside hydrolase family 88 protein	WP_000592938.1
	RB5	PTS system mannose/fructose/N-acetylgalactosamine-transporter subunit IIB CDS	304097	304588	DQL12_RS01685	PTS system mannose/fructose/N-acetylgalactosamine-transporter subunit IIB	WP_000178620.1
	RB5	PTS mannose/fructose/sorbose/N-acetylgalactosamine transporter subunit IIC CDS	304603	305382	DQL12_RS01690	PTS mannose/fructose/sorbose/N-acetylgalactosamine transporter subunit IIC	WP_000026610.1
	RB5	PTS system mannose/fructose/sorbose family transporter subunit IID CDS	305369	306187	DQL12_RS01695	PTS system mannose/fructose/sorbose family transporter subunit IID	WP_000148012.1
	RB5	preprotein translocase subunit YajC CDS	306187	306480	DQL12_RS01700	preprotein translocase subunit YajC	WP_000381737.1
	RB5	alginate lyase family protein CDS	306502	308403	DQL12_RS01705	alginate lyase family protein	WP_050255654.1
	RB5	LacI family DNA-binding transcriptional regulator CDS	308463	309464	DQL12_RS01710	LacI family DNA-binding transcriptional regulator	WP_000412453.1
	RB5	hypothetical protein CDS	309574	309909	DQL12_RS01715	hypothetical protein	WP_000838119.1
	RB5	hypothetical protein CDS	309920	310162	DQL12_RS01720	hypothetical protein	WP_000711739.1
	RB5	helix-turn-helix transcriptional regulator CDS	310178	310372	DQL12_RS01725	helix-turn-helix transcriptional regulator	WP_001082472.1
	RB5	rsmH CDS	310538	311488	DQL12_RS01730	16S rRNA (cytosine(1402)-N(4))-methyltransferaseRsmH	WP_000159397.1
	RB5	ftsL CDS	311500	311817	DQL12_RS01735	cell division protein FtsL	WP_000818547.1
	RB5	pbp2X CDS	311821	314073	DQL12_RS01740	penicillin-binding protein 2X	WP_000872275.1
	RB5	mraY CDS	314075	315055	DQL12_RS01745	phospho-N-acetylmuramoyl-pentapeptide- transferase	WP_050255655.1
	RB5	ATP-dependent Clp protease ATP-binding subunit CDS	315664	317769	DQL12_RS01750	ATP-dependent Clp protease ATP-binding subunit	WP_050972209.1
	RB6	SpGH101 family endo-alpha-N-acetylgalactosaminidase CDS	347664	352967	DQL12_RS01915	SpGH101 family endo-alpha-N-acetylgalactosaminidase	WP_050255500.1
	RB6	pbp1a CDS	353134	355293	DQL12_RS01920	penicillin-binding protein PBP1A	WP_050255499.1
	RB6	recU CDS	355290	355886	DQL12_RS01925	Holliday junction resolvase RecU	WP_050226569.1
	RB6	DUF1273 domain-containing protein CDS	355952	356479	DQL12_RS01930	DUF1273 domain-containing protein	WP_000179547.1
	RB6	gpsB CDS	356549	356878	DQL12_RS01935	cell division regulator GpsB	WP_000146522.1
	RB6	class I SAM-dependent RNA methyltransferase CDS	357364	358521	DQL12_RS01945	class I SAM-dependent RNA methyltransferase	WP_000711385.1
	RB7	serS CDS	396701	397975	DQL12_RS02145	serine--tRNA ligase	WP_000884256.1
	RB7	DUF956 family protein CDS	398188	398559	DQL12_RS02150	DUF956 family protein	WP_000079361.1
	RB7	aspartate kinase CDS	398562	399926	DQL12_RS02155	aspartate kinase	WP_000869675.1
	RB7	hypothetical protein CDS	400114	400236	DQL12_RS12440	hypothetical protein	WP_001824538.1
	RB7	enoyl-CoA hydratase CDS	400296	401081	DQL12_RS02165	enoyl-CoA hydratase	WP_000400073.1
	RB7	MarR family transcriptional regulator CDS	401175	401609	DQL12_RS02170	MarR family transcriptional regulator	WP_000386347.1
	RB7	beta-ketoacyl-ACP synthase III CDS	401609	402583	DQL12_RS02175	beta-ketoacyl-ACP synthase III	WP_000852956.1
	RB8	M1 family metallopeptidase CDS	737218	739764	DQL12_RS03995	M1 family metallopeptidase	WP_050255690.1
	RB8	ciaR CDS	739873	740547	DQL12_RS04000	two-component system response regulator CiaR	WP_000590640.1
	RB8	ciaH CDS	740537	741871	DQL12_RS04005	two-component system sensor histidine kinase CiaH	WP_000491790.1
	RB8	DUF3270 domain-containing protein CDS	741905	742192	DQL12_RS04010	DUF3270 domain-containing protein	WP_001145225.1
	RB8	peptidase U32 family protein CDS	742332	743261	DQL12_RS04015	peptidase U32 family protein	WP_000411857.1
	RB8	bifunctional DnaQ family exonuclease/ATP-dependent helicase CDS	743461	745911	DQL12_RS04020	bifunctional DnaQ family exonuclease/ATP-dependent helicase	WP_001844886.1
	RB8	FtsW/RodA/SpoVE family cell cycle protein CDS	745948	747171	DQL12_RS04025	FtsW/RodA/SpoVE family cell cycle protein	WP_000830659.1
	RB8	DJ-1 family glyoxalase III CDS	747182	747736	DQL12_RS04030	DJ-1 family glyoxalase III	WP_050230906.1
	RB8	HAD family hydrolase CDS	747821	748384	DQL12_RS04035	HAD family hydrolase	WP_001812999.1
	RB8	gyrB CDS	748399	750345	DQL12_RS04040	DNA topoisomerase (ATP-hydrolyzing) subunit B	WP_000134039.1
	RB8	ezrA CDS	750427	752154	DQL12_RS04045	septation ring formation regulator EzrA	WP_000064821.1
	RB09	esterase family protein CDS	816836	817575	DQL12_RS12540	esterase family protein
	RB09	ATP-grasp domain-containing protein CDS	817588	818754	DQL12_RS04395	ATP-grasp domain-containing protein	WP_001108628.1
	RB10	diacylglycerol kinase CDS	895049	895444	DQL12_RS04830	diacylglycerol kinase	WP_000378166.1
	RB10	era CDS	895461	896360	DQL12_RS04835	GTPase Era	WP_000143265.1
	RB10	mutM CDS	896409	897233	DQL12_RS04840	DNA-formamidopyrimidine glycosylase	WP_001114592.1
	RB10	coaE CDS	897233	897838	DQL12_RS04845	dephospho-CoA kinase	WP_000516188.1
	RB10	multidrug efflux MFS transporter CDS	897825	899024	DQL12_RS04850	multidrug efflux MFS transporter	WP_000136127.1
	RB10	rpmG CDS	899024	899173	DQL12_RS04855	50S ribosomal protein L33	WP_001809104.1
	RB10	secG CDS	899213	899446	DQL12_RS04860	preprotein translocase subunit SecG	WP_000282517.1
	RB10	rnr CDS	899548	901902	DQL12_RS04865	ribonuclease R	WP_000654917.1
	RB10	smpB CDS	901865	902332	DQL12_RS04870	SsrA-binding protein SmpB	WP_001051750.1
	RB10	tehB CDS	902348	903208	DQL12_RS04875	SAM-dependent methyltransferase TehB	WP_000413762.1
	RB10	coiA CDS	903281	904234	DQL12_RS04880	competence protein CoiA	WP_050255615.1
	RB10	pepF CDS	904253	906055	DQL12_RS04885	oligoendopeptidase F	WP_001864211.1
	RB10	O-methyltransferase CDS	906057	906770	DQL12_RS04890	O-methyltransferase	WP_000230399.1
	RB10	prsA CDS	906837	907778	DQL12_RS04895	peptidylprolyl isomerase PrsA	WP_000727935.1
	RB10	IS3 family transposase CDS	907897	908238	DQL12_RS04900	IS3 family transposase
	RB10	IS630 family transposase CDS	908651	908746	DQL12_RS04910	IS630 family transposase
	RB10	histidine phosphatase family protein CDS	908999	909619	DQL12_RS04915	histidine phosphatase family protein	WP_000780813.1
	RB10	aminoacyl-tRNA deacylase CDS	909619	910101	DQL12_RS04920	aminoacyl-tRNA deacylase	WP_001085886.1
	RB11	O-acetylhomoserine aminocarboxypropyltransferase/cysteine synthase family protein CDS	1197516	1198775	DQL12_RS06400	O-acetylhomoserine aminocarboxypropyltransferase/cysteine synthase family protein
	RB11	formate/nitrite transporter family protein CDS	1198923	1199720	DQL12_RS06405	formate/nitrite transporter family protein	WP_000254797.1
	RB11	srtA CDS	1199964	1200707	DQL12_RS06410	sortase SrtA	WP_000078847.1
	RB12	ABC transporter substrate-binding protein CDS	1350043	1351113	DQL12_RS07180	ABC transporter substrate-binding protein	WP_050255537.1
	RB12	ABC transporter permease CDS	1351110	1351883	DQL12_RS07185	ABC transporter permease	WP_000712728.1
	RB12	ABC transporter permease CDS	1351880	1352686	DQL12_RS07190	ABC transporter permease	WP_050255538.1
	RB13	U32 family peptidase CDS	1384927	1385655	DQL12_RS07380	U32 family peptidase
	RB13	CHY zinc finger protein CDS	1385890	1386201	DQL12_RS07385	CHY zinc finger protein	WP_078135328.1
	RB13	U32 family peptidase CDS	1386216	1387502	DQL12_RS07390	U32 family peptidase	WP_050095734.1
	RB13	ApaLI family restriction endonuclease CDS	1388099	1388596	DQL12_RS12290	ApaLI family restriction endonuclease
	RB13	site-specific DNA-methyltransferase CDS	1388680	1389870	DQL12_RS07410	site-specific DNA-methyltransferase	WP_050255715.1
	RB14	metallophosphoesterase family protein CDS	1568724	1569566	DQL12_RS08415	metallophosphoesterase family protein	WP_000160932.1
	RB14	metal-dependent transcriptional regulator CDS	1569678	1570328	DQL12_RS08420	metal-dependent transcriptional regulator	WP_000188505.1
	RB14	nicotinamide mononucleotide transporter CDS	1570447	1571184	DQL12_RS08430	nicotinamide mononucleotide transporter	WP_000749123.1
	RB14	hypothetical protein CDS	1571286	1571699	DQL12_RS08435	hypothetical protein	WP_000737917.1
	RB14	dtd CDS	1572171	1572614	DQL12_RS08445	D-aminoacyl-tRNA deacylase	WP_000691400.1
	RB14	bifunctional (p)ppGpp synthetase/guanosine-3',5'-bis(diphosphate) 3'-pyrophosphohydrolase CDS	1572644	1574866	DQL12_RS08450	bifunctional (p)ppGpp synthetase/guanosine-3',5'-bis(diphosphate) 3'-pyrophosphohydrolase
	RB15	ABC transporter ATP-binding protein CDS	1584735	1585436	DQL12_RS08495	ABC transporter ATP-binding protein	WP_000323365.1
	RB15	glycoside hydrolase family 95 protein CDS	1585686	1588097	DQL12_RS08500	glycoside hydrolase family 95 protein	WP_111695777.1
	RB15	phosphoglycerate mutase CDS	1588150	1588842	DQL12_RS08505	phosphoglycerate mutase	WP_000240129.1
	RB15	hypothetical protein CDS	1589377	1589757	DQL12_RS08520	hypothetical protein	WP_001827420.1
	RB15	ileS CDS	1590160	1592952	DQL12_RS08525	isoleucine--tRNA ligase	WP_000768074.1
	RB15	divIVA CDS	1593300	1594088	DQL12_RS08535	cell division protein DivIVA	WP_001810114.1
	RB15	RNA-binding protein CDS	1594097	1594882	DQL12_RS08540	RNA-binding protein	WP_001032415.1
	RB15	YggT family protein CDS	1594879	1595142	DQL12_RS08545	YggT family protein	WP_000576513.1
	RB15	cell division protein SepF CDS	1595142	1595681	DQL12_RS08550	cell division protein SepF	WP_000053385.1
	RB15	YggS family pyridoxal phosphate-dependent enzyme CDS	1595691	1596362	DQL12_RS08555	YggS family pyridoxal phosphate-dependent enzyme	WP_001101078.1
	RB15	ftsZ CDS	1596367	1597626	DQL12_RS08560	cell division protein FtsZ	WP_000144280.1
	RB15	ftsA CDS	1597643	1599016	DQL12_RS08565	cell division protein FtsA	WP_000090398.1
	RB15	TIGR02206 family membrane protein CDS	1599235	1599939	DQL12_RS08570	TIGR02206 family membrane protein	WP_001055246.1
	RB15	NUDIX hydrolase CDS	1600030	1600641	DQL12_RS08575	NUDIX hydrolase	WP_000857988.1
	RB15	murF CDS	1600628	1602001	DQL12_RS08580	UDP-N-acetylmuramoyl-tripeptide--D-alanyl-D- alanine ligase	WP_050255482.1
	RB15	D-alanine--D-alanine ligase CDS	1602085	1603128	DQL12_RS08585	D-alanine--D-alanine ligase	WP_000814647.1
	RB15	recR CDS	1603304	1603900	DQL12_RS08590	recombination mediator RecR	WP_000966746.1
	RB15	pbp2b CDS	1603911	1605968	DQL12_RS08595	penicillin-binding protein 2B	WP_078136045.1
	RB15	IS30-like element ISSpn8 family transposase CDS	1606326	1607279	DQL12_RS08600	IS30-like element ISSpn8 family transposase	WP_050255693.1
	RB15	MurR/RpiR family transcriptional regulator CDS	1607413	1608264	DQL12_RS08605	MurR/RpiR family transcriptional regulator	WP_000360334.1
	RB15	ROK family protein CDS	1608280	1609164	DQL12_RS08610	ROK family protein	WP_000222983.1
	RB15	dihydrodipicolinate synthase family protein CDS	1609182	1610099	DQL12_RS08615	dihydrodipicolinate synthase family protein	WP_050892485.1
	RB15	YesL family protein CDS	1610268	1610912	DQL12_RS08620	YesL family protein	WP_000057487.1
	RB16	response regulator transcription factor CDS	1981500	1982207	DQL12_RS10820	response regulator transcription factor	WP_000166475.1
	RB16	ATP-binding protein CDS	1982208	1983539	DQL12_RS10825	ATP-binding protein	WP_000833273.1
	RB16	substrate-binding domain-containing protein CDS	1983706	1984581	DQL12_RS10830	substrate-binding domain-containing protein	WP_050214140.1
	RB16	pstC CDS	1984699	1985562	DQL12_RS10835	phosphate ABC transporter permease subunit PstC	WP_050255507.1
	RB17	alpha-mannosidase CDS	2045187	2047832	DQL12_RS11150	alpha-mannosidase	WP_000432758.1
	RB17	glycoside hydrolase family 125 protein CDS	2047923	2049203	DQL12_RS11155	glycoside hydrolase family 125 protein	WP_050139388.1
	RB17	GH92 family glycosyl hydrolase CDS	2049374	2051458	DQL12_RS11160	GH92 family glycosyl hydrolase	WP_061466255.1
	DB1	transposase family protein CDS	964157	964841	DQL12_RS05210	transposase family protein
	DB1	mobQ CDS	964900	966288	DQL12_RS05220	MobQ family relaxase
	DB1	DUF3847 domain-containing protein CDS	966603	966920	DQL12_RS05225	DUF3847 domain-containing protein	WP_050255723.1
	DB1	restriction endonuclease subunit S CDS	966976	967455	DQL12_RS05230	restriction endonuclease subunit S	WP_306293346.1
	DB1	IS3 family transposase CDS	967454	967638	DQL12_RS12190	IS3 family transposase
	DB1	ABC transporter ATP-binding protein CDS	967789	968583	DQL12_RS05235	ABC transporter ATP-binding protein	WP_000677520.1
	DB1	iron ABC transporter permease CDS	968583	969590	DQL12_RS05240	iron ABC transporter permease	WP_001180357.1
	DB1	iron ABC transporter permease CDS	969590	970597	DQL12_RS05245	iron ABC transporter permease	WP_001244693.1
	DB1	ABC transporter substrate-binding protein CDS	970587	971612	DQL12_RS05250	ABC transporter substrate-binding protein	WP_000790743.1
	DB1	helix-turn-helix transcriptional regulator CDS	972005	972222	DQL12_RS05260	helix-turn-helix transcriptional regulator
	DB1	hypothetical protein CDS	972468	972746	DQL12_RS05265	hypothetical protein	WP_050215576.1
	DB2	pezT CDS	1069551	1070312	DQL12_RS05735	type II toxin-antitoxin system toxin PezT	WP_050255691.1
	DB2	pezA CDS	1070312	1070788	DQL12_RS05740	type II toxin-antitoxin system antitoxin PezA	WP_000579613.1
	DB2	hypothetical protein CDS	1071233	1071688	DQL12_RS05745	hypothetical protein	WP_000500474.1
	DB2	alpha-amylase family glycosyl hydrolase CDS	1071963	1072787	DQL12_RS05750	alpha-amylase family glycosyl hydrolase
	DB2	protein rep CDS	1072991	1073914	DQL12_RS05755	protein rep	WP_000417606.1
	DB2	catA CDS	1074710	1075429	DQL12_RS05765	type A chloramphenicol O-acetyltransferase
	DB2	hypothetical protein CDS	1075600	1075848	DQL12_RS05770	hypothetical protein	WP_001814254.1
	DB2	hypothetical protein CDS	1076087	1076875	DQL12_RS05775	hypothetical protein	WP_000214003.1
	DB2	pezT CDS	1077351	1078109	DQL12_RS05780	type II toxin-antitoxin system toxin PezT	WP_000405369.1
